# Supplementary material for: Tumor-Educated Platelet Extracellular Vesicles: Proteomic Profiling and Crosstalk with Colorectal Cancer Cells
Source: Cancers (Basel). 2023 Jan 5;15(2):350. doi: 10.3390/cancers15020350 (PMC9856452; doi:10.3390/cancers15020350)
Supplement: Supplementary file 1 [file cancers-15-00350-s001.zip]

Archive with 1 entries (1 files):
- cancers-2125101-supplementary.pdf
